# Supplementary material for: Role of Cardiac Natriuretic Peptides in Heart Structure and Function
Source: Int J Mol Sci. 2022 Nov 20;23(22):14415. doi: 10.3390/ijms232214415 (PMC9697447; doi:10.3390/ijms232214415)
Supplement: Supplementary file 1 [file ijms-23-14415-s001.zip]

Archive with 1 entries (1 files):
- ijms-1906544-supplementary.pdf
